# Supplementary material for: Quantifying the effects of the break up of Pangaea on global terrestrial diversification with neutral theory
Source: Philos Trans R Soc Lond B Biol Sci. 2016 Apr 5;371(1691):20150221. doi: 10.1098/rstb.2015.0221 (PMC4810815; doi:10.1098/rstb.2015.0221)
Supplement: Appendix 4 [file rstb20150221supp2.zip]

Archive with 1 entries (1 files):
- rstb20150221supp2.R
