# Supplementary material for: Quantifying the effects of the break up of Pangaea on global terrestrial diversification with neutral theory
Source: Philos Trans R Soc Lond B Biol Sci. 2016 Apr 5;371(1691):20150221. doi: 10.1098/rstb.2015.0221 (PMC4810815; doi:10.1098/rstb.2015.0221)
Supplement: Appendix 4 [file rstb20150221supp2.zip › rstb20150221supp2.R]

# Supplementary material for Jordan, Sean and Barraclough, Tim and Rosindell, James, 2016, Quantifying the effects of the break up of Pangaea on global terrestrial diversification with neutral theory, Phil. Trans. R. Soc. B.
#
# READ ME - ESSENTIALS ABOUT USING THIS SOFTWARE:
#####################################  #####################################  #####################################
# There is only one function in this code 'GeoSim' which does simualtions based on its input parameters
# The standard R random number generator is used by this function so you may wish to use set.seed before calling the function
# You may wish to average the output of a number of simulation runs with the parameters, this should be done outside of the main function
# The function returns a single species richness value at a point in time
# The species richness result is returned by the function and can optionally be printed on screen and saved to an RDA file for use later
# Graphs showing species richness values at consecutive times would need to be drawn by calling the funciton for each time point independently
# The simulations use coalescence, which is very fast, but not easily adapted to produce a time series from a single simulation run
# It's up to you how you wish to use the simulation function GeoSim but some examples for local and HPC runs are at the end of this file
#####################################  #####################################  #####################################

# License for reuse - MIT license:
#####################################  #####################################  #####################################
# Copyright (c) 2016 Sean Jordan, Tim Barraclough, James Rosindell
#
#   Permission is hereby granted, free of charge, to any person obtaining a copy of this software and associated documentation files (the "Software"), to deal in the Software without restriction, including without limitation the rights to use, copy, modify, merge, publish, distribute, sublicense, and/or sell copies of the Software, and to permit persons to whom the Software is furnished to do so, subject to the following conditions:
#
# The above copyright notice and this permission notice shall be included in all copies or substantial portions of the Software.
#
# THE SOFTWARE IS PROVIDED "AS IS", WITHOUT WARRANTY OF ANY KIND, EXPRESS OR IMPLIED, INCLUDING BUT NOT LIMITED TO THE WARRANTIES OF MERCHANTABILITY, FITNESS FOR A PARTICULAR PURPOSE AND NONINFRINGEMENT. IN NO EVENT SHALL THE AUTHORS OR COPYRIGHT HOLDERS BE LIABLE FOR ANY CLAIM, DAMAGES OR OTHER LIABILITY, WHETHER IN AN ACTION OF CONTRACT, TORT OR OTHERWISE, ARISING FROM, OUT OF OR IN CONNECTION WITH THE SOFTWARE OR THE USE OR OTHER DEALINGS IN THE SOFTWARE.
#
# Polite request: do please cite out 2016 manuscript if you use this code :-)
#
#####################################  #####################################  #####################################

#   Main references for geological information:
#####################################  #####################################  #####################################
#   Dietz, Robert S., and John C. Holden. "Reconstruction of Pangaea: breakup and dispersion of continents, Permian to present." Journal of Geophysical Research 75.26 (1970): 4939-4956.
# Macdonald D, Gomez-Perez I, Franzese J, Spalletti L, Lawver L, Gahagan L, et al. Mesozoic break-up of SW Gondwana: implications for regional hydrocarbon potential of the southern South Atlantic. Marine and Petroleum Geology. 2003;20(3):287–308.
# Rogers JJ. A history of continents in the past three billion years. The journal of geology. 1996;p. 91–107.
# McLoughlin S. The breakup history of Gondwana and its impact on pre-Cenozoic floristic provincialism. Australian Journal of Botany. 2001;49(3):271–300.
# Cande, Steven C., and Joann M. Stock. "Cenozoic reconstructions of the Australia‐New Zealand‐South Pacific sector of Antarctica." The Cenozoic Southern Ocean: tectonics, sedimentation, and climate change between Australia and Antarctica (2004): 5-17.
# Li, Z. X., and C. McA Powell. "An outline of the palaeogeographic evolution of the Australasian region since the beginning of the Neoproterozoic." Earth-Science Reviews 53.3 (2001): 237-277.
# Veevers, J. J. "Gondwanaland from 650–500 Ma assembly through 320 Ma merger in Pangea to 185–100 Ma breakup: supercontinental tectonics via stratigraphy and radiometric dating." Earth-Science Reviews 68.1 (2004): 1-132.
# Veevers, J. J. "Updated Gondwana (Permian–Cretaceous) earth history of Australia." Gondwana Research 9.3 (2006): 231-260.
#####################################  #####################################  #####################################

rm(list=ls())    # clear up workspace from any previous functions, variables, etc.

GeoSim<-function(Density,Sample_scale,Collision,generation,v,cln,tau=-1,verbose=1,rand_seed){
    
  # Inputs defining the simulation parameters:
  #####################################  #####################################  #####################################
  #   Density - number of individuals per Km^2 of landmass. This acts as a method to control total simulation size.
  #   Sample_scale - of your simulated system, what proportion of indivudals do you wish to sample from the system?
  #   Collision - What is the geological date (years since the breakup of Pangaea) for this simulation run: 0 means sample is taken at the moment of the breakup of Pangaea whereas if Collision = 180*10^6 the sample is taken at the present day (because Pangaea broke apart 180 Mya)
  #   generation - The length of a generation (years) for simulated individuals
  #   v - probability of speciation and is the green letter nu (which looks like v) in the main text
  #   cln - colonisation parameter c in the main text
  #   tau - vicariance speciation parameter which links speication to distance travelled when dispersing between continents (-1 means no vicariance speciation is set).
  #   verbose - if =1 then full data will be printed to screen and saved to a file (see below)
  #   seed - alows user to optionally set the random seed
  #####################################  #####################################  #####################################
    
  # Returned information after a simulation run:
  #####################################  #####################################  #####################################
  # The function GeoSim will optionally print in terminal and produce a ".Rdata" file in the current working directory containing the following information:
  #  1.)  rand_seed - the seed number used for the simulation
  #  2.)  run_time - the time taken for the simulation to run (minutes)
  #  3.)  spot - the species richness of the simulation
  #  4.)  Impact_time - the date (years since breakup of Pangaea) that was simulated.
  # The function will also return spot - the species richness of the simulation, which is the main result of the simulation
  #####################################  #####################################  #####################################
  
  # Simulation methods used:
  #####################################  #####################################  #####################################
  # Coalescence methods are employed for these simulations using neutral theory
  # Coalescence starts at the date of the simluation and works backwards tracing ancestry
  # The simulation works in three phases:
  # 1.) Set up geological parameters for continental drift
  # 2.) Geologically accurate movements of the continents take place within a coalescence based simulation
  # 3.) All lineages of sampled individuals have been traced back to speciation or to origins in Pangaea 180 Mya, coalescence simulations now continue in Pangaea
  # Dispersal between continents is modelled in a geologically accurate way by dispersal matrices that are hard coded in the function GeoSim
  # Simulations are timed but run until they finish (so cannot be suspended or run for predefined amounts of time)
  #####################################  #####################################  #####################################
  
  ptm<-proc.time()[3]
  # start timer to say how long run took

  #####################################  #####################################  #####################################
  # PHASE 1: Set up geological parameters for continental drift
  #####################################  #####################################  #####################################
  
  Full_Coll_time <- 180*10^6
  # This is the number of years since the breakup of Pangaea

  # first set the sizes of each continent measured in numbers of individuals
  #if it's too small though it will be assigned a value of 2 for the purpose of small scale testing
  # Eurasia's size is minus that of India
  # actual sizes in Km^2 muliplied by density to give us a community size
  Oz<-max(2,round(7692024*Density))
  Africa<-max(2,round(30221532*Density))
  Eurasia<-max(2,round(51471000*Density))
  NAm<-max(2,round(24709000*Density))
  SAm<-max(2,round(17840000*Density))
  Ant<-max(2,round(14000000*Density))
  In<-max(2,round(3288000*Density))
  
  # calculate the global community size as the sum of all communities
  J_Pan<-sum(Oz,Eurasia,Africa,NAm,SAm,Ant,In)

  # this tells us how many lineages there are being sampled per land mass
  N_Oz<-max(2,round(Oz*Sample_scale))
  N_Af<-max(2,round(Africa*Sample_scale))
  N_EA<-max(2,round(Eurasia*Sample_scale))
  N_NA<-max(2,round(NAm*Sample_scale))
  N_SA<-max(2,round(SAm*Sample_scale))
  N_An<-max(2,round(Ant*Sample_scale))
  N_In<-max(2,round(In*Sample_scale))
  
  # The distances are assumed to change linearly through time between the established points in time that conitnents breakup. Their posistiions realtive to one another are estimated based upon the litereature.
  
  #(Oz,Africa,EurAsia,N.America,S.America,Antarctica,India)
  d_Oz<-c(0,7615,1350,11180,8950,3005,4700) # distance from ausctralia to: itself, africa, eurasia, etc.
  d_Af<-c(7615,0,0,4538,2840,3853,4711)
  d_EA<-c(1350,0,0,82,5459,6280,0)
  d_NA<-c(11180,4538,82,0,0,9370,18700)
  d_SA<-c(8950,2840,5469,0,0,1000,21800)
  d_An<-c(3005,3853,6280,9370,1000,0,8081)
  d_In<-c(4700,4711,0,18700,21800,8081,0)
  distances1<-data.frame(d_Oz,d_Af,d_EA,d_NA,d_SA,d_An,d_In)
  # there will be a series of data frames like this one that give the distances between pairs of continents as a function of time.
  
  #Ending distances - c.180 Mya
  d_Oz<-c(0,1700,3500,24000,6000,0,0) # distance from australia to: itself, africa, eurasia, etc.
  d_Af<-c(1700,0,0,0,0,0,0)
  d_EA<-c(3500,0,0,0,14500,11500,3400)
  d_NA<-c(24000,0,0,0,0,13000,28000)
  d_SA<-c(6000,0,14500,0,0,0,29000)
  d_An<-c(0,0,11500,13000,0,0,0)
  d_In<-c(0,0,3400,28000,29000,0,0)
  distances_end<-data.frame(d_Oz,d_Af,d_EA,d_NA,d_SA,d_An,d_In)
  
  # now calculate distances2 which is the next incrememet on from distances1

  #Drake passage closes - remember that we are going backwards in time
  distances2<-distances1-distances_end
  distances2<-distances2*(33/180) # calculate how much drift has already occured in the 33Ma to date
  distances2<-distances1-distances2
  distances2[5,6]<-0 # south america and antarctica have reconnected, so their movement relative to one another needs to be increased such that the distance is reduced to zero. 
  distances2[6,5]<-0
  distances2[7,]<-distances1[7,] # given the rotation of eurasia, India is adjudged to not have moved realtive to other landmasses.
  distances2[,7]<-distances1[,7]
  #   distances2
  
  #   increments1 stores information on the speed of movement of each continent in between the first and second distances matrices (distances1 and distances2)
  increments1<-distances1-distances2
  for(r in 1:6){
    for(c in 1:6){
      increments1[r,c]<-increments1[r,c]/33 # distance between land mases will decrease by this much over each time step
    }
  }
  
  # 
  
  #India breaks off Asia
  distances3<-distances2-distances_end
  distances3<-distances3*(22/147) # calculate how much drift has already occured in the additional 22Ma = 55Ma total
  distances3<-distances2-distances3
  distances3[7,]<-distances1[7,]
  distances3[,7]<-distances1[,7]
  #   distances3
  
  increments2<-distances2-distances3
  for(r in 1:6){
    for(c in 1:6){
      increments2[r,c]<-increments2[r,c]/22 # distance between land mases will decrease by this much over each time step
    }
  }
  #   increments2
  
  #Oz rejoins Ant
  distances4<-distances3-distances_end
  distances4<-distances4*(44/125) # calculate how much drift has already occured in the additional 44Ma = 99Ma total
  distances4<-distances3-distances4
  distances4[1,6]<-0
  distances4[6,1]<-0
  #   distances4
  
  increments3<-distances3-distances4
  for(r in 1:7){
    for(c in 1:7){
      increments3[r,c]<-increments3[r,c]/44 # distance between land mases will decrease by this much over each time step
    }
  }
  #   increments3
  
  #India rejoins Ant and Oz to form Gondwana East
  distances5<-distances4-distances_end
  distances5<-distances5*(33/81) # calculate how much drift has already occured in the additional 33Ma = 132Ma total
  distances5<-distances4-distances5
  distances5[1,7]<-0
  distances5[7,1]<-0
  distances5[6,7]<-0
  distances5[7,6]<-0
  #   distances5
  
  increments4<-distances4-distances5
  for(r in 1:7){
    for(c in 1:7){
      increments4[r,c]<-increments4[r,c]/33 # distance between land mases will decrease by this much over each time step
    }
  }
  #   increments4
  
  #S America rejoins Africa to form Gondwana West
  distances6<-distances5-distances_end
  distances6<-distances6*(3/48) # calculate how much drift has already occured in the additional 3Ma = 135Ma total
  distances6<-distances5-distances6
  distances6[2,5]<-0
  distances6[5,2]<-0
  # distances6
  
  increments5<-distances5-distances6
  for(r in 1:7){
    for(c in 1:7){
      increments5[r,c]<-increments5[r,c]/3 # distance between land mases will decrease by this much over each time step
    }
  }
  #   increments5
  
  #Gondwana East and West rejoin
  distances7<-distances6-distances_end
  distances7<-distances7*(30/45) # calculate how much drift has already occured in the additional 30Ma = 165Ma total
  distances7<-distances6-distances7
  distances7[2,7]<-0 # Af and Ind rejoin
  distances7[7,2]<-0
  distances7[2,6]<-0 # Af and Ant rejoin
  distances7[6,2]<-0
  distances7[2,1]<-distances_end[2,1] # Af and Oz relative positions become fixed
  distances7[1,2]<-distances_end[1,2]
  distances7[5,1]<-distances_end[5,1] # S Am and Oz relative positions become fixed
  distances7[1,5]<-distances_end[1,5]
  distances7[5,7]<-distances_end[5,7] # S Am and Ind relative positions become fixed
  distances7[7,5]<-distances_end[7,5]
  # distances7
  
  increments6<-distances6-distances7
  for(r in 1:7){
    for(c in 1:7){
      increments6[r,c]<-increments6[r,c]/30 # distance between land mases will decrease by this much over each time step
    }
  }
  #   increments6
  
  increments7<-distances7-distances_end
  for(r in 1:7){
    for(c in 1:7){
      increments7[r,c]<-increments7[r,c]/15 # distance between land mases will decrease by this much over each time step
    }
  }
  #   increments7
  
  #####################################  #####################################  #####################################
  # PHASE 2: Geologically accurate movements of the continents take place within a coalescence based simulation
  #####################################  #####################################  #####################################
  
  # 2a: first set up parameters for coalescence simulation
  
  set.seed(rand_seed)
  
  # the global lineage count as the sum of all lineages
  N_Pan<-sum(N_Oz,N_Af,N_EA,N_NA,N_SA,N_An,N_In)
  
  # create data frame to store how many lineages there are in each continent
  lineage_matrix<-data.frame(N_Oz,N_Af,N_EA,N_NA,N_SA,N_An,N_In)
  
  # this variable will hold the species richness of the system - starting at 0 it is incrememted whenever speciation occurs on a lineage that is known to survive and be sampled. Speciated lineages are then removed from the simulations.
  sp_rich<-0
  
  # build a dataframe for information on the lineages for coalescnece - each row is a lineage, the second column gives the continent that lineage is in. The first column is alwyas 1 in this implementation, but could be edited later to keep track of species abundacnes as well as species richnesses 
  Lineages<-rep(1,N_Pan)
  Continent<-c((rep(1,N_Oz)),(rep(2,N_Af)),(rep(3,N_EA)),(rep(4,N_NA)),(rep(5,N_SA)),(rep(6,N_An)),(rep(7,N_In)))
  DF<-data.frame(Lineages,Continent)
  
  # multiplies the number of birth/death events per year by the number of years to be simuluated in order to deteremine accurate run lengths. Base neutral thoery works in time steps, however overlapping generations requires this equation in order to accurately map it out into years.
  calc_geo_time<-(J_Pan/(2*generation))*Collision
  calc_geo_full_time<-(J_Pan/(2*generation))*Full_Coll_time     # likewise
  
  # J_cont will be used to index the community size that each land mass has 
  J_cont<-data.frame(Oz,Africa,Eurasia,NAm,SAm,Ant,In)

  total_time<-0
  # total time of simulation in simulation time steps
  
  time_diff<-calc_geo_full_time-calc_geo_time
  # ensures that wherever the simulation may start (180Ma to present) it calculates the correct current positions of the contients in time.
  
  while(total_time<calc_geo_time&&N_Pan>1){
    # main while loop of the phase 2 part of the simulation.
      
    # 2b - dispersal: determine where the current time sits within the geological history so that the correct distances can be deteremined.
    if(((time_diff+total_time)/calc_geo_full_time)*180<99){ #Oz rejoins Ant at 99 Ma
      if(total_time/100<33){ # until 33Ma when Drake Passage formed
        dist<-distances1
        increments<-increments1
        sub_time<-((time_diff+total_time)/calc_geo_full_time)*180
      } else if(((time_diff+total_time)/calc_geo_full_time)*180<55){ # until 55Ma when India breaks off Asia
        dist<-distances2
        increments<-increments2
        sub_time<-((time_diff+total_time)/calc_geo_full_time)*180-33
      } else{dist<-distances3
      increments<-increments3
      sub_time<-((time_diff+total_time)/calc_geo_full_time)*180-55
      } # until Oz joins Ant
    } else if(((time_diff+total_time)/calc_geo_full_time)*180<165){ #Gond east and west rejoin
      if(((time_diff+total_time)/calc_geo_full_time)*180<132){ # until 132Ma when Gond East formed
        dist<-distances4
        increments<-increments4
        sub_time<-((time_diff+total_time)/calc_geo_full_time)*180-99
      } else if(((time_diff+total_time)/calc_geo_full_time)*180<135){ # until 135Ma when Gond West formed
        dist<-distances5
        increments<-increments5
        sub_time<-((time_diff+total_time)/calc_geo_full_time)*180-132
      } else{dist<-distances6
      increments<-increments6
      sub_time<-((time_diff+total_time)/calc_geo_full_time)*180-135
      } # until Gondwana is whole
    } else{dist<-distances7
    increments<-increments7
    sub_time<-((time_diff+total_time)/calc_geo_full_time)*180-165 # until pange is formed
    }
    
    current_distance<-dist-(increments*sub_time)
    
    denominator<-(1+(current_distance/cln))*(J_Pan-1)
    # begin to form the colonisation/dispersal probabilities by calculating the dividend.
    
    # re-normalise the dispersal probabilities matrix 
    dispersal_matrix<-denominator
    for(r in 1:7){
      for(c in 1:7){
        if(cln!=0){
          dispersal_matrix[r,c]<-J_cont[c]/dispersal_matrix[r,c]
          # each respective landmass then has its community size divided by the dividend thus yielding a probability. If cln==0 though, no colonisation occurs and it is instead assigned a value of zero.
        } else {
          dispersal_matrix[r,c]<-0
        }
      }
    }
    
    for(i in 1:7){
      dispersal_matrix[i,i]<-1-(sum(dispersal_matrix[i,-i]))
      # determines the probability of an individual remaining within it's starting land mass
    }
    
    # 2c - figure out which individual dies and is replaced (in reverse time because this is coalescence)
    
    lin_count<-length(DF[,1])
    # recount the current number of lineages remaining in system
    
    individual<-sample(seq(1,lin_count,1),1)
    # use the lineage count to randomly pick an individual lineage on which dispersal may act

    rndm<-runif(1,0,1)
    # random number used to figure out where that individal chosen will disperse to (if anywhere)
    # dispersal_matrix
    start<-DF[individual,2]
    #starting location of the individual

    first_half_prob<-sum(dispersal_matrix[start,1],dispersal_matrix[start,2],dispersal_matrix[start,3])
    
    # We will now use a random number to determine where the inidividual ends up, according to the probability matrix and its starting location. This method works by nesting if-else statements to quickly home in on the result.
    if(rndm<=first_half_prob){
      if(rndm<=sum(dispersal_matrix[start,1],dispersal_matrix[start,2])){
        if(rndm<=dispersal_matrix[start,1]){
          DF[individual,2]<-1
        } else {
          DF[individual,2]<-2
        }
      } else {
        DF[individual,2]<-3
      }
    } else if(rndm<=sum(first_half_prob,dispersal_matrix[start,4],dispersal_matrix[start,5])){
      if(rndm<=sum(first_half_prob,dispersal_matrix[start,4])){
        DF[individual,2]<-4
      } else {
        DF[individual,2]<-5
      }
    } else if(rndm<=sum(first_half_prob,dispersal_matrix[start,4],dispersal_matrix[start,5],dispersal_matrix[start,6])){
      DF[individual,2]<-6
    } else {
      DF[individual,2]<-7
    }

    end<-DF[individual,2]
    #end location of individual
    
    # 2d - lineage movement (if applicable)

    if(start!=end){
        # If the end location is different from the starting location, then the respective communities need to have their lineage counts adjusted
      lineage_matrix[start]<-lineage_matrix[start]-1
      lineage_matrix[end]<-lineage_matrix[end]+1
    }
    #   lineage_matrix
    
    N_Pan<-sum(lineage_matrix)
    #   N_Pan the number of global lineages 
    
    # 2e - speciation and coalesnce probabilities to be calculated

    if(start==end){
      prob_coa<-(lineage_matrix[end]-1)/(J_cont[end]-1)
      # if the start == end then there is one less individual that our randoml chosen individual could coalesce with
    } else {
      prob_coa<-lineage_matrix[end]/J_cont[end]
    }

    prob_spec<-v
    #provided dispersal doesn't influence spec prob
    
    # dispersal influenced speciation with tau
    
    if(start!=end){
      # possibly do vicariance speciation
      if (tau > 0) {
        # speciation depends on distance and tau
        prob_spec<-v+((1-v)*(current_distance/(current_distance+tau)))
      } else if (tau == 0) {
         # speciation guaranteed because tau = 0 and dispersal is cross-continent.
         prob_spec<- 1
      }
      # note that if tau < 0 then nothing changes here so we have no vicariance speciation
    }
    
    # 2f - do speciation and coalesnce as needed

   if(runif(1,0,1)<=prob_spec){
      # using a random number, test if speciation or coalescence occured.
      sp_rich<-sp_rich+1
      DF<-DF[-individual,]
      lineage_matrix[end]<-lineage_matrix[end]-1
    } else if(runif(1,0,1)<=prob_coa){
      DF<-DF[-individual,]
      lineage_matrix[end]<-lineage_matrix[end]-1
    }
    total_time<-total_time+((1/N_Pan)*(J_Pan/(2*generation)))

  }
  # This loop is repeated until either enough time has passed for Pangaea to reform, or there is only one lineage left globally.
  # The remaining lineages are put into the following coalescence loop that will repeat until only one lineage is left, which must then speciate.
  
  #####################################  #####################################  #####################################
  # PHASE 3: Coalescence in Pangaea (which is assumed to be well mixed - panmictic)
  #####################################  #####################################  #####################################
  
  N_Pan<-sum(lineage_matrix)

  while(N_Pan>1){
    prob_coa<-(N_Pan-1)/(J_Pan-1)
    if(runif(1,0,1)<=v){
      sp_rich<-sp_rich+1
      DF<-DF[-1,]
      N_Pan<-N_Pan-1
    } else if(runif(1,0,1)<=(prob_coa)){
      DF<-DF[-1,]
      N_Pan<-N_Pan-1
    }
  }
  
  sp_rich<-sp_rich+1
  N_Pan<-N_Pan-1
  
  if (verbose == 1) {
      
      total_time_secs <-proc.time()[3]-ptm
      run_time<-total_time_secs/60
      # figure out how long simulations took
      
      print("simulations completed")
      print("random seed =")
      print(rand_seed)
      print("simualtion run time (minutes) = ")
      print(as.numeric(run_time))
      print("Collision time = ")
      print(Collision)
      print("species richness result =")
      print(sp_rich)
      print("outputting data to .RDA file named")
      filenametemp <- paste(rand_seed,"GEO_sample",Sample_scale,"_date",Collision,"_v",v,"_c",cln,"_g",generation,".Rdata",sep="")
   
      print(filenametemp)
      
      save(rand_seed, run_time, sp_rich, Collision, file=filenametemp)

  }
  
  # return the species richnes result
  return(sp_rich)
}

# Test simulation run
GeoSim(Density=1/100000,Sample_scale=0.1,Collision=10*10^6,generation=50,v=0.1,cln=0,rand_seed = 1)


#####################
# FOR USE WITH CLUSTER
#
# iter<-as.numeric(Sys.getenv("PBS_ARRAY_INDEX")) # PBS array 1-4699
#   #   iter<-299 # for local testing. At current settings will result in 4 Ma being the time point simulated 
# point<-((iter-iter%%100)/100)  # 100 repetitions will be perform for each point in time
# time_point<-(point-1)*4   # -1 enables you tart prior to pangaea's break up for nicer looking figures.
#
# GeoSim(Density=1/100000,Sample_scale=0.1,Collision=time_point*10^6,generation=50,v=0.1,cln=0,rand_seed = iter)

####################
